# Supplementary material for: Identification of HMGB2 associated with proliferation, invasion and prognosis in lung adenocarcinoma via weighted gene co-expression network analysis
Source: BMC Pulm Med. 2022 Aug 12;22:310. doi: 10.1186/s12890-022-02110-y (PMC9373369; doi:10.1186/s12890-022-02110-y)
Supplement: Supplementary file 1 — Additional file 1: Table S1. Clinical informations and IHC score of patients with LUAD. [file 12890_2022_2110_MOESM1_ESM.xlsx]

## Sheet: Table S1
Table S1. Clinical informations and IHC score of patients with LUAD
Clinical informations of patients with LUAD and IHC score of tumor samples
Patients No.	daignosis	cell number score of HMGB2	positive score of HMGB2	IHC score of HMGB2	sex	age/year	surgery date	tumor size	stage of tumor size	lymphonode metastasis	stage of lymphonode metastasis	distant metastasis	TNM stage	TNM stage	pathogolic grades	KI67（medium 40%）	P53 mutation（2=not mention，1=positive，0=negetive）	EGFR mutation（2=not mention，1=positive，0=negetive）	VEGF mutation（2=not mention，1=positive，0=negetive）	survival status（2=unknow，1=death，0=live）	over survival(month)
Patient 1.	LUAD	4	2	8	male	63	2015-05-18	3.5*3*2cm	2	0	0	1	T2N0M1	4	3	0.85	2	2	2	1	41
Patient 2.	LUAD	4	1	4	male	63	2015-05-18	3.5*3*2cm	2	0	0	1	T2N0M1	4	2	0.85	2	2	2	1	42
Patient 3.	LUAD	4	2	8	male	43	2014-05-13	5.5*4*3cm	3	2/7	2	0	T3N1M0	3	2	0.8	2	2	2	1	38
Patient 4.	LUAD	2	2	4	male	68	2014-06-04	2.5*2.3*2cm	1	0	0	0	T1N0M0	1	1	0.8	2	1	2	0	61
Patient 5.	LUAD	3	2	6	male	68	2014-06-04	2.5*2.3*2cm	1	0	0	0	T1N0M0	1	2	0.8	2	1	2	0	61
Patient 6.	LUAD	3	2	6	male	59	2014-05-30	10×7.5×5cm	4	0	0	0	T4N0M0	3	2	0.8	1	1	1	1	24
Patient 7.	LUAD	4	2	8	male	59	2014-04-01	5×4×3.5cm	2	2/3	3	0	T2N3M0	3	3	0.8	0	2	2	1	46
Patient 8.	LUAD	4	2	8	male	72	2015-06-16	7×5×3cm	3	0	0	0	T3N0M0	3	2	0.8	0	1	2	0	50
Patient 9.	LUAD	4	1	4	male	73	2015-04-15	6×4×4cm	3	2/2	1	1	T3N1M1	4	2	0.8	1	1	2	1	49
Patient 10.	LUAD	4	2	8	male	69	2014-04-01	5×4×3.5cm	2	2/3	1	0	T2N1M0	3	3	0.8	0	2	2	0	63
Patient 11.	LUAD	4	1	4	male	72	2015-06-16	7×5×3cm	3	0	0	0	T3N0M0	2	2	0.8	0	1	2	0	51
Patient 12.	LUAD	1	1	1	male	68	2014-06-04	2.5*2.3*2cm	1	0	0	0	T1N0M0	1	1	0.8	2	1	2	0	64
Patient 13.	LUAD	4	1	4	male	67	2014-06-04	2.5*2.3*2cm	1	0	0	0	T1N0M0	1	1	0.8	2	1	2	0	61
Patient 14.	LUAD	3	2	6	male	59	2015-05-04	3.5×2.5×2cm	2	0	0	0	T2N0M0	1	2	0.75	2	2	2	0	52
Patient 15.	LUAD	3	2	6	male	47	2015-05-04	3.5×2.5×2cm	2	0	0	0	T2N0M0	1	2	0.75	2	2	2	0	53
Patient 16.	LUAD	4	1	4	female	58	2015-04-09	4×3×1.6cm	2	2/8	1	0	T2N1M0	3	2	0.75	2	1	2	0	52
Patient 17.	LUAD	4	2	8	female	68	2015-04-09	3×2×1.6cm	2	2/2	1	1	T2N1M1	4	3	0.75	2	1	2	1	12
Patient 18.	LUAD	4	3	12	male	49	2015-05-04	3.5×2.5×2cm	2	0	0	1	T2N0M1	4	2	0.75	2	2	2	1	27
Patient 19.	LUAD	4	3	12	male	57	2015-05-04	3.5×2.5×2cm	2	6/19	0	0	T2N2M0	3	2	0.75	2	2	2	0	52
Patient 20.	LUAD	4	3	12	male	55	2015-05-04	3.5×2.5×2cm	2	0	0	1	T2N0M1	4	2	0.75	2	2	2	1	14
Patient 21.	LUAD	4	1	4	male	57	2015-04-27	3.5*2.5cm	2	0	0	0	T2N0M0	1	1	0.7	1	2	2	0	52
Patient 22.	LUAD	4	2	8	male	57	2015-04-27	3.5*2.5cm	2	0	0	0	T2N0M0	1	2	0.7	1	2	2	0	54
Patient 23.	LUAD	3	2	6	male	59	2014-03-25	6*5*4cm	3	1/2	1	0	T3N1M0	3	2	0.6	0	1	2	1	45
Patient 24.	LUAD	4	2	8	male	73	2014-05-06	2.3×1.2×1cm	1	0	0	0	T1N0M0	1	2	0.6	1	1	2	0	63
Patient 25.	LUAD	4	2	8	female	63	2014-05-06	3.3×2.5×2.5cm	1	0	0	0	T1N0M0	1	2	0.6	1	1	2	0	62
Patient 26.	LUAD	4	2	8	male	56	2014-04-27	8×7×2.8cm	3	5/7	2		T3N3M0	3	2	0.6	1	1	2	1	19
Patient 27.	LUAD	4	3	12	male	59	2014-03-25	6*5*4.5cm	3	1/2	1	0	T3N1M0	3	3	0.6	0	1	2	1	32
Patient 28.	LUAD	4	1	4	male	59	2014-03-25	6*4.5*4.5cm	3	0	0	0	T1N0M0	1	1	0.6	0	1	2	1	26
Patient 29.	LUAD	4	2	8	male	59	2014-03-15	6*5*4cm	2	0	0	0	T3N0M0	2	2	0.6	0	1	2	1	34
Patient 30.	LUAD	4	1	4	male	59	2014-03-25	6*5*4.5cm	3	1/2	1	0	T3N1M0	3	2	0.6	0	1	2	0	63
Patient 31.	LUAD	4	2	8	female	63	2014-05-06	3.3×2.5×2.5cm	2	0	0	1	T2N0M1	4	2	0.6	1	1	2	1	62
Patient 32.	LUAD	4	1	4	male	59	2014-03-25	6*5*4.5cm	3	1/2	1	0	T3N1M0	3	2	0.6	0	1	2	1	28
Patient 33.	LUAD	4	1	4	male	69	2014-03-25	6*5*4.5cm	3	1/2	1	0	T3N1M0	3	2	0.6	0	1	2	1	52
Patient 34.	LUAD	4	2	8	male	74	2014-05-06	2.3×1.2×1cm	1	0	0	0	T1N0M0	1	2	0.6	1	1	2	0	62
Patient 35.	LUAD	4	3	12	female	63	2014-05-06	7.3×2.5×2.5cm	2	0	0	0	T3N0M0	2	3	0.6	1	1	2	0	63
Patient 36.	LUAD	4	2	8	male	59	2014-03-25	6*5*4.5cm	3	1/2	1	0	T3N1M0	3	2	0.6	0	1	2	0	64
Patient 37.	LUAD	4	1	4	female	63	2014-05-06	3.3×2.5×2.5cm	2	0	0	0	T2N0M0	1	2	0.6	1	1	2	0	62
Patient 38.	LUAD	4	1	4	female	54	2014-05-06	3.3×2.5×2.5cm	2	0	0	1	T2N0M1	4	2	0.6	1	1	2	1	34
Patient 39.	LUAD	4	1	4	male	61	2014-05-22	3.1*2.3*1.6cm	1	0	0	0	T1N0M0	1	1	0.5	0	2	2	0	63
Patient 40.	LUAD	4	2	8	male	68	2014-06-24	2.5×2.5cm	2	0	0	0	T1N0M0	1	2	0.5	1	2	2	0	61
Patient 41.	LUAD	2	2	4	female	52	2015-04-29	4*3.8*2.5cm	2	0	0	1	T2N0M1	4	1	0.5	2	1	2	0	53
Patient 42.	LUAD	4	3	12	male	68	2014-06-24	4.5×2.5cm	2	1/2	0	0	T2N1M0	2	2	0.5	1	2	2	0	61
Patient 43.	LUAD	3	2	6	male	68	2014-06-24	2.5×2.5cm	2	0	0	0	T1N0M0	1	1	0.5	1	2	2	0	61
Patient 44.	LUAD	4	2	8	male	66	2014-06-05	12*6*1.6cm	4	3/3	3	1	T4N2M1	4	3	0.5	2	1	2	1	17
Patient 45.	LUAD	4	3	12	male	57	2014-01-23	1×0.9×0.7cm	1	1/17	1	0	T1N1M0	2	3	0.5	2	2	2	0	65
Patient 46.	LUAD	4	2	8	male	55	2015-05-08	3.5*3.5*3cm	2	0	0	1	T2N0M1	4	3	0.5	1	1	1	0	52
Patient 47.	LUAD	4	2	8	female	58	2015-04-29	4*3.8*2.5cm	2	0	0	1	T2N0M1	4	3	0.5	2	1	2	1	23
Patient 48.	LUAD	4	3	12	male	68	2014-06-24	2.5×2.5cm	2	0	0	0	T2N0M0	2	2	0.5	1	2	2	0	61
Patient 49.	LUAD	3	3	9	female	55	2015-04-29	4*3.8*2.5cm	2	0	0	1	T2N0M1	4	3	0.5	2	1	2	1	14
Patient 50.	LUAD	4	1	4	male	63	2014-06-24	2.5×2.5cm	2	0	0	0	T1N0M0	1	1	0.5	1	2	2	0	61
Patient 51.	LUAD	4	2	8	male	70	2014-06-04	7×6×6.5cm	3	2/9	1	0	T3N2M0	3	2	0.4	2	1	2	1	12
Patient 52.	LUAD	4	3	12	male	68	2014-06-04	7×5×5cm	3	2/8	2	0	T3N2M0	3	3	0.4	2	1	2	1	27
Patient 53.	LUAD	3	2	6	male	62	2014-04-03	4×3.5cm	2	0	0	1	T2N0M1	4	2	0.4	0	2	2	0	63
Patient 54.	LUAD	4	2	8	male	37	2015-06-16	1.5×0.6×1cm	1	0	0	0	T1N0M0	1	2	0.4	1	1	2	0	50
Patient 55.	LUAD	4	2	8	male	58	2015-04-23	0.7×0.6×0.5cm	1	0	0	0	T1N0M0	1	1	0.4	2	1	2	0	52
Patient 56.	LUAD	4	3	12	male	67	2014-02-26	4*3*2.5cm	2	1/1	1	0	T2N1M0	2	2	0.35	0	1	0	1	45
Patient 57.	LUAD	4	2	8	male	66	2014-02-26	4*3*2.5cm	2	1/1	1	0	T2N1M0	2	2	0.35	0	1	0	1	33
Patient 58.	LUAD	4	1	4	male	67	2014-02-19	10×8×6cm	4	0	0	0	T4N0M0	3	2	0.3	2	0	2	2
Patient 59.	LUAD	4	2	8	male	67	2014-02-19	11×7×6cm	4	0	0	0	T4N0M0	3	2	0.3	2	0	2	1	24
Patient 60.	LUAD	3	3	9	male	62	2014-04-01	3×2×2cm	2	3/20	2	1	T2N2M0	3	3	0.2	1	1	2	0	63
Patient 61.	LUAD	4	2	8	female	51	2014-02-19	3.5×3.2×3.2cm	2	4/6	3	0	T2N3M0	3	2	0.2	2	0	2	1	43
Patient 62.	LUAD	4	2	8	male	72	2014-04-01	3×2×2cm	2	3/20	1	1	T2N1M0	3	3	0.2	1	1	2	0	51
Patient 63.	LUAD	4	1	4	female	51	2014-02-19	3.5×3.2×3.2cm	2	4/6	1	0	T2N1M0	2	2	0.2	2	0	2	0	65
Patient 64.	LUAD	3	1	4	female	59	2015-05-04	2×1.5×1cm	1	0	0	0	T1N0M0	1	2	0.2	2	1	0	0	50
Patient 65.	LUAD	4	1	4	female	65	2015-04-27	1.4*0.8cm	1	0	0	0	T1N0M0	1	1	0.1	1	2	2	0	52
Patient 66.	LUAD	3	2	6	male	65	2014-06-10	3*2.8*1.8cm	1	0	0	0	T1N0M0	1	2	0.1	1	1	2	0	61
Patient 67.	LUAD	4	1	4	male	65	2014-06-10	3*2.8*1.8cm	2	0	0	0	T1N0M0	1	2	0.1	1	1	2	0	62
Patient 68.	LUAD	4	2	8	male	48	2014-04-23	1.2*1*1cm	1	0	0	0	T1N0M0	1	1	0.1	2	0	2	0	63
Patient 69.	LUAD	4	2	8	female	70	2015-05-15	1.5×0.7cm	1	0	0	0	T1N0M0	1	2	0.1	1	2	2	0	53
Patient 70.	LUAD	4	2	8	female	50	2014-06-06	1.8×1.4×1.8cm	1	0	0	0	T1N0M0	1	2	0.1	1	2	2	0	60
Patient 71.	LUAD	4	2	6	female	65	2015-04-27	1.4*0.8cm	1	0	0	0	T1N0M0	1	2	0.1	1	2	2	0	51
Patient 72.	LUAD	4	1	4	female	38	2015-05-18	0.5*0.5*0.4cm	2	0	0	0	T1N0M0	1	1	0.08	0	2	2	0	50
Patient 73.	LUAD	3	1	3	female	38	2015-05-18	0.5*0.5*0.4cm	2	0	0	0	T1N0M0	1	2	0.08	0	2	2	0	50
Patient 74.	LUAD	4	2	8	male	58	2015-04-24	0.8×0.8×0.8cm	1	0	0	0	T1N0M0	1	2	0.07	1	1	1	0	52
Patient 75.	LUAD	4	1	4	female	46	2014-06-04	1.3×1.1cm	0	0	0	0	T1N0M0	1	2	0.07	2	2	2	0	61
Patient 76.	LUAD	2	2	4	male	68	2015-04-24	0.8×0.8×0.8cm	1	0	0	0	T1N0M0	1	1	0.07	1	1	1	0	51
Patient 77.	LUAD	2	1	2	male	69	2014-06-30	2.5*2*1.5cm	3	0	0	0	T1N0M0	1	1	0.05	2	1	2	0	52
Patient 78.	LUAD	4	2	8	female	60	2014-01-10	1.5×1×1cm	1	0	0	0	T1N0M0	1	2	0.05	2	1	1	0	63
Patient 79.	LUAD	4	2	8	female	59	2015-04-14	1.5*1*0.8cm	1	0	0	0	T1N0M0	1	2	0.05	0	1	1	0	52
Patient 80.	LUAD	4	2	8	female	64	2015-04-15	1.1cm	1	0	0	0	T1N0M0	1	2	0.05	1	1	2	0	52
Patient 81.	LUAD	4	1	4	female	50	2015-04-15	4.5×3×1.8cm	2	0	0	0	T2N0M0	2	2	0.05	1	1	2	0	65
Patient 82.	LUAD	4	3	12	female	56	2015-04-15	4.5×3×1.8cm	2	0	0	0	T2N0M0	2	2	0.05	1	1	2	0	53
Patient 83.	LUAD	4	1	4	female	50	2015-06-04	0.6×0.5×0.4cm	1	0	0	0	T1N0M0	1	1	0.05	1	1	2	0	62
Patient 84.	LUAD	3	2	6	male	69	2014-06-30	2.5*2*1.5cm	1	0	0	0	T1N0M0	1	3	0.05	2	1	2	0	50
Patient 85.	LUAD	2	3	6	male	65	2014-06-30	2.5*2*1.5cm	1	0	0	0	T1N0M0	1	3	0.05	2	1	2	0	61
Patient 86.	LUAD	4	1	4	male	62	2015-04-27	1*0.8cm	1	0	0	0	T1N0M0	1	1	0.04	1	2	2	0	52
Patient 87.	LUAD	4	3	6	male	62	2015-04-27	1*0.8cm	1	0	0	0	T1N0M0	1	2	0.04	1	2	2	0	51
Patient 88.	LUAD	4	2	8	female	56	2015-04-24	5×4.3×1.5cm	2	0	0	0	T2N0M0	2	2	0.03	1	2	2	0	52
Patient 89.	LUAD	3	3	9	female	31	2015-05-20	1.4*0.6cm	1	2/4	0	0	T1N1M0	2	3	0.03	1	2	2	0	52
Patient 90.	LUAD	4	3	12	male	51	2015-04-29	6.5×2.8×0.5cm	3	0	0	0	T3N0M0	2	3	0.02	2	2	2	1	28
Patient 91.	LUAD	4	2	8	female	52	2014-06-11	3×3×1.7cm	2	2/2	1	1	T2N1M1	4	2	0.02	1	0	2	1	54
Patient 92.	LUAD	4	1	4	male	48	2014-02-13	13*9*6cm	4	18/28	3	1	T4N3M1	4	2	0.02	0	2	2	1	12
Patient 93.	LUAD	3	3	9	female	79	2015-05-19	1.5*1.2cm	1	1/4	0	0	T1N1M0	2	2	0.02	2	2	2	0	52
Patient 94.	LUAD	4	1	4	male	38	2015-05-15	5×3.5×4cm	3	1	1	1	T3N2M1	4	3	0.02	2	2	2	1	36
Patient 95.	LUAD	4	2	8	male	48	2014-02-13	12*8*5cm	4	14/21	14	1	T4N3M1	4	2	0.02	0	2		1	10
Patient 96.	LUAD	4	2	8	male	51	2015-04-29	6.5×2.8×0.5cm	3	0	0	0	T3N0M0	2	2	0.02	2	2	2	0	50
Patient 97.	LUAD	4	2	8	male	53	2015-04-29	6.5×2.8×0.5cm	3	0	0	0	T3N0M0	2	2	0.02	2	2	2	0	51
Patient 98.	LUAD	4	1	4	male	52	2015-05-15	0.9×0.6cm	1	0	0	0	T1N0M0	1	2	0.01	1	1	2	0	52
IHC score of adjacent normal samples
Patients No.	diagnosis	cell number score of HMGB2	positive score of HMGB2	IHC score of HMGB2
Patient 1.	normal lung tissue	1	1	1
Patient 2.	normal lung tissue	1	1	1
Patient 3.	normal lung tissue	0	0	0
Patient 4.	normal lung tissue	1	1	1
Patient 5.	normal lung tissue	2	2	4
Patient 6.	normal lung tissue	0	0	0
Patient 7.	normal lung tissue	1	1	1
Patient 8.	normal lung tissue	3	1	3
Patient 9.	normal lung tissue	0	0	0
Patient 10.	normal lung tissue	1	1	1
Patient 11.	normal lung tissue	2	1	2
Patient 12.	normal lung tissue	2	1	2
Patient 13.	normal lung tissue	1	1	1
Patient 14.	normal lung tissue	1	1	1
Patient 15.	normal lung tissue	2	1	2
Patient 16.	normal lung tissue	4	1	4
Patient 17.	normal lung tissue	4	1	4
Patient 18.	normal lung tissue	3	1	3
Patient 19.	normal lung tissue	1	1	1
Patient 20.	normal lung tissue	4	1	4
Patient 21.	normal lung tissue	3	1	3
Patient 22.	normal lung tissue	4	2	8
Patient 23.	normal lung tissue	3	1	3
Patient 24.	normal lung tissue	1	1	1
Patient 25.	normal lung tissue	1	1	1
Patient 26.	normal lung tissue	1	1	1
Patient 27.	normal lung tissue	4	1	4
Patient 28.	normal lung tissue	1	1	1
Patient 29.	normal lung tissue	1	1	1
Patient 30.	normal lung tissue	2	1	2
Patient 31.	normal lung tissue	2	1	2
Patient 32.	normal lung tissue	0	0	0
Patient 33.	normal lung tissue	0	0	0
Patient 34.	normal lung tissue	0	0	0
Patient 35.	normal lung tissue	2	1	2
Patient 36.	normal lung tissue	1	1	1
Patient 37.	normal lung tissue	1	1	1
Patient 38.	normal lung tissue	4	1	4
Patient 39.	normal lung tissue	0	0	0
Patient 40.	normal lung tissue	2	1	2
Patient 41.	normal lung tissue	0	0	0
Patient 42.	normal lung tissue	1	1	1
Patient 43.	normal lung tissue	2	1	2
Patient 44.	normal lung tissue	2	1	2
Patient 45.	normal lung tissue	3	1	3
Patient 46.	normal lung tissue	2	2	4
Patient 47.	normal lung tissue	1	1	1
Patient 48.	normal lung tissue	3	1	3
Patient 49.	normal lung tissue	4	2	8
Patient 50.	normal lung tissue	4	1	4
Patient 51.	normal lung tissue	2	2	4
Patient 52.	normal lung tissue	2	1	2
Patient 53.	normal lung tissue	4	2	8
Patient 54.	normal lung tissue	1	1	1
Patient 55.	normal lung tissue	2	1	2
Patient 56.	normal lung tissue	4	2	8
Patient 57.	normal lung tissue	3	1	3
Patient 58.	normal lung tissue	4	1	4
Patient 59.	normal lung tissue	4	3	12
Patient 60.	normal lung tissue	1	1	1
Patient 61.	normal lung tissue	3	1	3
Patient 62.	normal lung tissue	4	1	4
Patient 63.	normal lung tissue	4	1	4
Patient 64.	normal lung tissue	3	1	3
Patient 65.	normal lung tissue	0	0	0
Patient 66.	normal lung tissue	2	2	4
Patient 67.	normal lung tissue	2	1	2
Patient 68.	normal lung tissue	2	1	2
Patient 69.	normal lung tissue	1	1	1
Patient 70.	normal lung tissue	1	1	1
Patient 71.	normal lung tissue	1	1	1
Patient 72.	normal lung tissue	0	0	0
Patient 73.	normal lung tissue	1	1	1
Patient 74.	normal lung tissue	4	1	4
Patient 75.	normal lung tissue	4	1	4
Patient 76.	normal lung tissue	1	2	1
Patient 77.	normal lung tissue	1	1	1
Patient 78.	normal lung tissue	0	0	0
Patient 79.	normal lung tissue	4	1	4
Patient 80.	normal lung tissue	0	0	0
Patient 81.	normal lung tissue	2	1	2
Patient 82.	normal lung tissue	4	1	4
Patient 83.	normal lung tissue	3	1	3
Patient 84.	normal lung tissue	2	1	2
Patient 85.	normal lung tissue	1	1	1
Patient 86.	normal lung tissue	0	0	0
Patient 87.	normal lung tissue	0	0	0
Patient 88.	normal lung tissue	2	1	2
Patient 89.	normal lung tissue	3	1	3
Patient 90.	normal lung tissue	2	2	4
Patient 91.	normal lung tissue	1	1	1
Patient 92.	normal lung tissue	0	0	0
Patient 93.	normal lung tissue	0	0	0
Patient 94.	normal lung tissue	1	1	1
Patient 95.	normal lung tissue	2	1	2
Patient 96.	normal lung tissue	3	1	3
Patient 97.	normal lung tissue	1	1	1
Patient 98.	normal lung tissue	0	0	0
